# Supplementary material for: Effect of Composition and Freeze-Thaw on the Network Structure, Porosity and Mechanical Properties of Polyvinyl-Alcohol/Chitosan Hydrogels
Source: Gels. 2023 May 9;9(5):396. doi: 10.3390/gels9050396 (PMC10217673; doi:10.3390/gels9050396)
Supplement: Supplementary file 1 [file gels-09-00396-s001.zip]

Archive with 1 entries (1 files):
- gels-2347040-supplementary.pdf
